# Supplementary material for: Investigation of Antioxidant Activity of Protein Hydrolysates from New Zealand Commercial Low-Grade Fish Roes
Source: Mar Drugs. 2024 Aug 11;22(8):364. doi: 10.3390/md22080364 (PMC11355341; doi:10.3390/md22080364)
Supplement: Supplementary file 1 [file marinedrugs-22-00364-s001.zip]

Archive with 1 entries (1 files):
- marinedrugs-3146590-supplementary.pdf
